# Supplementary material for: CRISPR/Cas9-Mediated genomic knock out of tyrosine hydroxylase and yellow genes in cricket Gryllus bimaculatus
Source: PLoS One. 2023 Apr 10;18(4):e0284124. doi: 10.1371/journal.pone.0284124 (PMC10085040; doi:10.1371/journal.pone.0284124)
Supplement: S1 Data — (XLSX) [file pone.0284124.s008.xlsx]

## Sheet: TH
Well	Well Position	Omit	Sample Name	Target Name	Task	Reporter	Quencher	CT	Ct Mean	Ct SD	Quantity	Quantity Mean	Quantity SD	Y-Intercept	R(superscript 2)	Slope	Efficiency	Automatic Ct Threshold	Ct Threshold	Automatic Baseline	Baseline Start	Baseline End	Amp Status	Comments	Cq Conf	MTP	HIGHSD	Tm1	Tm2	Tm3	Tm4
1	A1	FALSE	WT-1	ACTION	UNKNOWN	SYBR	None	18.9857	18.8371	0.115701								TRUE	45084	TRUE	3	11	Amp		0.983425	N	N	83.6255
2	A2	FALSE	WT-2	ACTION	UNKNOWN	SYBR	None	19.0602	18.8371	0.115701								TRUE	45084	TRUE	3	12	Inconclusive		0.978825	Y	N	83.3356	88.9881
3	A3	FALSE	WT-3	ACTION	UNKNOWN	SYBR	None	18.8374	18.8371	0.115701								TRUE	45084	TRUE	3	12	Inconclusive		0.979259	N	N	83.6197
4	A4	FALSE	TH-1	ACTION	UNKNOWN	SYBR	None	22.3432	22.1443	0.222403								TRUE	45084	TRUE	3	14	Amp		0.971521	N	N	83.4748
5	A5	FALSE	TH-2	ACTION	UNKNOWN	SYBR	None	21.6379	22.1443	0.222403								TRUE	45084	TRUE	3	15	Amp		0.982742	N	N	83.3245
6	A6	FALSE	TH-3	ACTION	UNKNOWN	SYBR	None	22.2971	22.1443	0.222403								TRUE	45084	TRUE	3	15	Amp		0.975462	N	N	83.3245
7	B1	FALSE	WT-1	ACTION	UNKNOWN	SYBR	None	18.7655	18.8371	0.115701								TRUE	45084	TRUE	3	10	Inconclusive		0.975252	N	N	83.4805
8	B2	FALSE	WT-2	ACTION	UNKNOWN	SYBR	None	18.8582	18.8371	0.115701								TRUE	45084	TRUE	3	11	Amp		0.985743	N	N	83.4805
9	B3	FALSE	WT-3	ACTION	UNKNOWN	SYBR	None	18.6256	18.8371	0.115701								TRUE	45084	TRUE	3	11	Inconclusive		0.986352	N	N	83.4748
10	B4	FALSE	TH-1	ACTION	UNKNOWN	SYBR	None	22.3666	22.1443	0.222403								TRUE	45084	TRUE	3	15	Amp		0.968277	N	N	83.4748
11	B5	FALSE	TH-2	ACTION	UNKNOWN	SYBR	None	22.0052	22.1443	0.222403								TRUE	45084	TRUE	3	14	Amp		0.968514	N	N	83.3245
12	B6	FALSE	TH-3	ACTION	UNKNOWN	SYBR	None	22.148	22.1443	0.222403								TRUE	45084	TRUE	3	15	Amp		0.972728	N	N	83.3245
13	C1	FALSE	WT-1	ACTION	UNKNOWN	SYBR	None	18.9018	18.8371	0.115701								TRUE	45084	TRUE	3	10	Inconclusive		0.967238	N	N	83.3356
14	C2	FALSE	WT-2	ACTION	UNKNOWN	SYBR	None	18.7502	18.8371	0.115701								TRUE	45084	TRUE	3	11	Inconclusive		0.982293	N	N	83.3356
15	C3	FALSE	WT-3	ACTION	UNKNOWN	SYBR	None	18.8085	18.8371	0.115701								TRUE	45084	TRUE	3	12	Inconclusive		0.983192	N	N	83.4748
16	C4	FALSE	TH-1	ACTION	UNKNOWN	SYBR	None	22.0344	22.1443	0.222403								TRUE	45084	TRUE	3	15	Amp		0.965554	N	N	83.3299
17	C5	FALSE	TH-2	ACTION	UNKNOWN	SYBR	None	22.2903	22.1443	0.222403								TRUE	45084	TRUE	3	15	Amp		0.966383	N	N	83.1797
18	C6	FALSE	TH-3	ACTION	UNKNOWN	SYBR	None	22.1336	22.1443	0.222403								TRUE	45084	TRUE	3	14	Amp		0.962224	N	N	83.1797
19	D1	FALSE	WT-1	ACTION	UNKNOWN	SYBR	None	18.8812	18.8371	0.115701								TRUE	45084	TRUE	3	11	Amp		0.985708	N	N	83.3356
20	D2	FALSE	WT-2	ACTION	UNKNOWN	SYBR	None	18.7342	18.8371	0.115701								TRUE	45084	TRUE	3	12	Inconclusive		0.987182	N	N	83.3356
21	D3	FALSE	WT-3	ACTION	UNKNOWN	SYBR	None	18.8364	18.8371	0.115701								TRUE	45084	TRUE	3	11	Inconclusive		0.984899	N	N	83.3299
22	D4	FALSE	TH-1	ACTION	UNKNOWN	SYBR	None	22.4431	22.1443	0.222403								TRUE	45084	TRUE	3	15	Amp		0.96913	N	N	83.185
23	D5	FALSE	TH-2	ACTION	UNKNOWN	SYBR	None	22.0304	22.1443	0.222403								TRUE	45084	TRUE	3	15	Amp		0.971094	N	N	83.0348
24	D6	FALSE	TH-3	ACTION	UNKNOWN	SYBR	None	22.0022	22.1443	0.222403								TRUE	45084	TRUE	3	13	Amp		0.9649	N	N	83.0348
25	E1	FALSE	WT-1	TH	UNKNOWN	SYBR	None	18.7968	19.0759	0.343622								TRUE	36519.8	TRUE	3	11	Amp		0.961374	Y	N	84.4951	88.8431
26	E2	FALSE	WT-2	TH	UNKNOWN	SYBR	None	18.7	19.0759	0.343622								TRUE	36519.8	TRUE	3	11	Amp		0.957852	N	N	84.4951
27	E3	FALSE	WT-3	TH	UNKNOWN	SYBR	None	19.0189	19.0759	0.343622								TRUE	36519.8	TRUE	3	12	Amp		0.946639	N	N	84.3442
28	E4	FALSE	TH-1	TH	UNKNOWN	SYBR	None	24.8465	24.7966	0.216877								TRUE	36519.8	TRUE	3	17	Amp		0.958557	Y	N	84.3442	81.1564	62.7542
29	E5	FALSE	TH-2	TH	UNKNOWN	SYBR	None	24.4622	24.7966	0.216877								TRUE	36519.8	TRUE	3	17	Amp		0.970325	Y	N	84.1937	81.0067
30	E6	FALSE	TH-3	TH	UNKNOWN	SYBR	None	24.6388	24.7966	0.216877								TRUE	36519.8	TRUE	3	18	Amp		0.970444	Y	N	84.1937	81.0067
31	F1	FALSE	WT-1	TH	UNKNOWN	SYBR	None	19.7231	19.0759	0.343622								TRUE	36519.8	TRUE	3	12	Amp		0.949409	N	N	83.9153
32	F2	FALSE	WT-2	TH	UNKNOWN	SYBR	None	18.713	19.0759	0.343622								TRUE	36519.8	TRUE	3	12	Amp		0.966463	N	N	84.4951
33	F3	FALSE	WT-3	TH	UNKNOWN	SYBR	None	19.1012	19.0759	0.343622								TRUE	36519.8	TRUE	3	12	Amp		0.944357	N	N	84.3442
34	F4	FALSE	TH-1	TH	UNKNOWN	SYBR	None	24.8593	24.7966	0.216877								TRUE	36519.8	TRUE	3	18	Amp		0.954367	Y	N	84.4891	81.1564
35	F5	FALSE	TH-2	TH	UNKNOWN	SYBR	None	24.5729	24.7966	0.216877								TRUE	36519.8	TRUE	3	18	Amp		0.95859	Y	N	84.1937	80.8618
36	F6	FALSE	TH-3	TH	UNKNOWN	SYBR	None	24.6961	24.7966	0.216877								TRUE	36519.8	TRUE	3	18	Amp		0.957795	Y	N	84.0489	80.7169
37	G1	FALSE	WT-1	TH	UNKNOWN	SYBR	None	18.9769	19.0759	0.343622								TRUE	36519.8	TRUE	3	12	Amp		0.962695	N	N	84.3501
38	G2	FALSE	WT-2	TH	UNKNOWN	SYBR	None	19.0004	19.0759	0.343622								TRUE	36519.8	TRUE	3	12	Amp		0.964612	N	N	84.3501
39	G3	FALSE	WT-3	TH	UNKNOWN	SYBR	None	19.223	19.0759	0.343622								TRUE	36519.8	TRUE	3	12	Amp		0.959544	N	N	84.4891
40	G4	FALSE	TH-1	TH	UNKNOWN	SYBR	None	25.0524	24.7966	0.216877								TRUE	36519.8	TRUE	3	17	Amp		0.952219	Y	N	84.3442	81.3013	63.4787
41	G5	FALSE	TH-2	TH	UNKNOWN	SYBR	None	24.6188	24.7966	0.216877								TRUE	36519.8	TRUE	3	17	Amp		0.96895	Y	N	84.0489	80.8618
42	G6	FALSE	TH-3	TH	UNKNOWN	SYBR	None	24.6702	24.7966	0.216877								TRUE	36519.8	TRUE	3	17	Amp		0.974553	Y	N	84.1937	80.8618
43	H1	FALSE	WT-1	TH	UNKNOWN	SYBR	None	18.7743	19.0759	0.343622								TRUE	36519.8	TRUE	3	11	Amp		0.974924	N	N	84.3501
44	H2	FALSE	WT-2	TH	UNKNOWN	SYBR	None	19.1866	19.0759	0.343622								TRUE	36519.8	TRUE	3	11	Amp		0.963322	N	N	84.2052
45	H3	FALSE	WT-3	TH	UNKNOWN	SYBR	None	19.6963	19.0759	0.343622								TRUE	36519.8	TRUE	3	11	Amp		0.944829	N	N	84.634
46	H4	FALSE	TH-1	TH	UNKNOWN	SYBR	None	25.1382	24.7966	0.216877								TRUE	36519.8	TRUE	3	18	Amp		0.958063	Y	N	84.1993	81.3013	63.6236
47	H5	FALSE	TH-2	TH	UNKNOWN	SYBR	None	24.9893	24.7966	0.216877								TRUE	36519.8	TRUE	3	17	Amp		0.964586	Y	N	84.1937	81.0067
48	H6	FALSE	TH-3	TH	UNKNOWN	SYBR	None	25.0141	24.7966	0.216877								TRUE	36519.8	TRUE	3	18	Amp		0.944758	Y	N	84.1937	81.0067

## Sheet: DDC
Well	Well Position	Omit	Sample Name	Target Name	Task	Reporter	Quencher	CT	Ct Mean	Ct SD	Quantity	Quantity Mean	Quantity SD	Y-Intercept	R(superscript 2)	Slope	Efficiency	Automatic Ct Threshold	Ct Threshold	Automatic Baseline	Baseline Start	Baseline End	Amp Status	Comments	Cq Conf	MTP	HIGHSD	OUTLIERRG	Tm1	Tm2	Tm3	Tm4
1	A1	FALSE	WT-1	ACTION	UNKNOWN	SYBR	None	18.7134	20.8873	1.60668								TRUE	45015	TRUE	3	10	Inconclusive		0.978005	Y	Y	N	83.44	89.3722
2	A2	FALSE	WT-2	ACTION	UNKNOWN	SYBR	None	18.9063	20.8873	1.60668								TRUE	45015	TRUE	3	12	Inconclusive		0.969048	N	Y	N	83.5847
3	A3	FALSE	WT-3	ACTION	UNKNOWN	SYBR	None	19.7333	20.8873	1.60668								TRUE	45015	TRUE	3	12	Amp		0.986293	N	Y	N	83.4699
4	A4	FALSE	TH-1	ACTION	UNKNOWN	SYBR	None	22.0463	20.8873	1.60668								TRUE	45015	TRUE	3	13	Amp		0.973706	N	Y	N	83.4699
5	A5	FALSE	TH-2	ACTION	UNKNOWN	SYBR	None	22.1478	20.8873	1.60668								TRUE	45015	TRUE	3	15	Amp		0.979762	N	Y	N	83.451
6	A6	FALSE	TH-3	ACTION	UNKNOWN	SYBR	None	23.4848	20.8873	1.60668								TRUE	45015	TRUE	3	16	Amp		0.969158	N	Y	N	83.3063
7	B1	FALSE	WT-1	ACTION	UNKNOWN	SYBR	None	18.9903	20.8873	1.60668								TRUE	45015	TRUE	3	11	Inconclusive		0.970526	N	Y	N	83.44
8	B2	FALSE	WT-2	ACTION	UNKNOWN	SYBR	None	20.1622	20.8873	1.60668								TRUE	45015	TRUE	3	12	Amp		0.966065	Y	Y	N	83.1506	88.5041
9	B3	FALSE	WT-3	ACTION	UNKNOWN	SYBR	None	19.4367	20.8873	1.60668								TRUE	45015	TRUE	3	13	Amp		0.98475	N	Y	N	83.3251
10	B4	FALSE	TH-1	ACTION	UNKNOWN	SYBR	None	21.9763	20.8873	1.60668								TRUE	45015	TRUE	3	15	Amp		0.972307	N	Y	N	83.3251
11	B5	FALSE	TH-2	ACTION	UNKNOWN	SYBR	None	22.3058	20.8873	1.60668								TRUE	45015	TRUE	3	14	Amp		0.973956	N	Y	N	83.3063
12	B6	FALSE	TH-3	ACTION	UNKNOWN	SYBR	None	22.5573	20.8873	1.60668								TRUE	45015	TRUE	3	14	Amp		0.964191	N	Y	N	83.3063
13	C1	FALSE	WT-1	ACTION	UNKNOWN	SYBR	None	19.021	20.8873	1.60668								TRUE	45015	TRUE	3	11	Inconclusive		0.969591	N	Y	N	83.2953
14	C2	FALSE	WT-2	ACTION	UNKNOWN	SYBR	None	19.6065	20.8873	1.60668								TRUE	45015	TRUE	3	12	Amp		0.977327	N	Y	N	83.2953
15	C3	FALSE	WT-3	ACTION	UNKNOWN	SYBR	None	19.553	20.8873	1.60668								TRUE	45015	TRUE	3	13	Amp		0.972361	N	Y	N	83.1802
16	C4	FALSE	TH-1	ACTION	UNKNOWN	SYBR	None	22.0345	20.8873	1.60668								TRUE	45015	TRUE	3	15	Amp		0.968306	N	Y	N	83.1802
17	C5	FALSE	TH-2	ACTION	UNKNOWN	SYBR	None	22.3903	20.8873	1.60668								TRUE	45015	TRUE	3	15	Amp		0.974842	N	Y	N	83.1615
18	C6	FALSE	TH-3	ACTION	UNKNOWN	SYBR	None	22.4449	20.8873	1.60668								TRUE	45015	TRUE	3	14	Amp		0.983686	N	Y	N	83.0168
19	D1	FALSE	WT-1	ACTION	UNKNOWN	SYBR	None	19.0288	20.8873	1.60668								TRUE	45015	TRUE	3	11	Inconclusive		0.969041	N	Y	N	83.2953
20	D2	FALSE	WT-2	ACTION	UNKNOWN	SYBR	None	19.6729	20.8873	1.60668								TRUE	45015	TRUE	3	12	Amp		0.980095	N	Y	N	83.2953
21	D3	FALSE	WT-3	ACTION	UNKNOWN	SYBR	None	19.5763	20.8873	1.60668								TRUE	45015	TRUE	3	12	Amp		0.977327	N	Y	N	83.1802
22	D4	FALSE	TH-1	ACTION	UNKNOWN	SYBR	None	22.6062	20.8873	1.60668								TRUE	45015	TRUE	3	15	Amp		0.964064	N	Y	N	83.1802
23	D5	FALSE	TH-2	ACTION	UNKNOWN	SYBR	None	22.6763	20.8873	1.60668								TRUE	45015	TRUE	3	13	Amp		0.977737	N	Y	N	82.872
24	D6	FALSE	TH-3	ACTION	UNKNOWN	SYBR	None	22.2246	20.8873	1.60668								TRUE	45015	TRUE	3	14	Amp		0.979928	N	Y	N	83.1615
25	E1	FALSE	WT-1	DDC	UNKNOWN	SYBR	None	23.4763	23.5828	0.375031								TRUE	60518.8	TRUE	3	15	Amp		0.980024	N	N	N	82.7166
26	E2	FALSE	WT-2	DDC	UNKNOWN	SYBR	None	24.4422	24.6881	0.334963								TRUE	58981.5	TRUE	3	16	Amp		0.979431	N	N	N	82.5719
27	E3	FALSE	WT-3	DDC	UNKNOWN	SYBR	None	25.0529	25.0956	0.0365038								TRUE	57495.4	TRUE	3	16	Amp		0.98167	N	N	N	82.4558
28	E4	FALSE	TH-1	DDC	UNKNOWN	SYBR	None	29.2944	29.3877	0.442233								TRUE	72899.6	TRUE	3	20	Amp		0.975732	N	N	N	82.1661
29	E5	FALSE	TH-2	DDC	UNKNOWN	SYBR	None	29.4356	29.679	0.325874								TRUE	75364	TRUE	3	20	Amp		0.977333	N	N	N	82.293
30	E6	FALSE	TH-3	DDC	UNKNOWN	SYBR	None	29.3225	29.6315	0.265408								TRUE	66733.2	TRUE	3	20	Amp		0.979143	N	N	N	82.0035
31	F1	FALSE	WT-1	DDC	UNKNOWN	SYBR	None	23.3598	23.5828	0.375031								TRUE	60518.8	TRUE	3	16	Amp		0.982321	N	N	N	82.7166
32	F2	FALSE	WT-2	DDC	UNKNOWN	SYBR	None	24.3577	24.6881	0.334963								TRUE	58981.5	TRUE	3	17	Amp		0.984608	N	N	N	82.5719
33	F3	FALSE	WT-3	DDC	UNKNOWN	SYBR	None	25.1419	25.0956	0.0365038								TRUE	57495.4	TRUE	3	17	Amp		0.981266	N	N	N	82.4558
34	F4	FALSE	TH-1	DDC	UNKNOWN	SYBR	None	29.1637	29.3877	0.442233								TRUE	72899.6	TRUE	3	20	Amp		0.981386	N	N	N	82.4558
35	F5	FALSE	TH-2	DDC	UNKNOWN	SYBR	None	29.4365	29.679	0.325874								TRUE	75364	TRUE	3	21	Amp		0.979639	N	N	N	82.1483
36	F6	FALSE	TH-3	DDC	UNKNOWN	SYBR	None	29.5995	29.6315	0.265408								TRUE	66733.2	TRUE	3	17	Amp		0.982345	N	N	N	82.4378
37	G1	FALSE	WT-1	DDC	UNKNOWN	SYBR	None	23.3562	23.5828	0.375031								TRUE	60518.8	TRUE	3	13	Amp		0.97255	N	N	N	82.5719
38	G2	FALSE	WT-2	DDC	UNKNOWN	SYBR	None	24.9558	24.6881	0.334963								TRUE	58981.5	TRUE	3	17	Amp		0.9883	N	N	N	82.5719
39	G3	FALSE	WT-3	DDC	UNKNOWN	SYBR	None	25.0973	25.0956	0.0365038								TRUE	57495.4	TRUE	3	15	Amp		0.981663	N	N	N	82.311
40	G4	FALSE	TH-1	DDC	UNKNOWN	SYBR	None	29.0578	29.3877	0.442233								TRUE	72899.6	TRUE	3	20	Amp		0.975786	N	N	N	82.311
41	G5	FALSE	TH-2	DDC	UNKNOWN	SYBR	None	29.7187	29.679	0.325874								TRUE	75364	TRUE	3	21	Amp		0.981979	N	N	N	82.293
42	G6	FALSE	TH-3	DDC	UNKNOWN	SYBR	None	29.6337	29.6315	0.265408								TRUE	66733.2	TRUE	3	20	Amp		0.982653	N	N	N	82.4378
43	H1	FALSE	WT-1	DDC	UNKNOWN	SYBR	None	24.1391	23.5828	0.375031								TRUE	60518.8	TRUE	3	15	Amp		0.973567	N	N	Y	82.7166
44	H2	FALSE	WT-2	DDC	UNKNOWN	SYBR	None	24.9968	24.6881	0.334963								TRUE	58981.5	TRUE	3	17	Amp		0.975938	N	N	N	82.5719
45	H3	FALSE	WT-3	DDC	UNKNOWN	SYBR	None	25.0903	25.0956	0.0365038								TRUE	57495.4	TRUE	3	15	Amp		0.982552	N	N	N	82.6007
46	H4	FALSE	TH-1	DDC	UNKNOWN	SYBR	None	30.035	29.3877	0.442233								TRUE	72899.6	TRUE	3	19	Amp		0.976039	N	N	N	82.4558
47	H5	FALSE	TH-2	DDC	UNKNOWN	SYBR	None	30.1251	29.679	0.325874								TRUE	75364	TRUE	3	21	Amp		0.976646	N	N	N	82.0035
48	H6	FALSE	TH-3	DDC	UNKNOWN	SYBR	None	29.9703	29.6315	0.265408								TRUE	66733.2	TRUE	3	21	Amp		0.984664	N	N	N	82.4378

## Sheet: yellow-y
Well	Well Position	Omit	Sample Name	Target Name	Task	Reporter	Quencher	CT	Ct Mean	Ct SD	Quantity	Quantity Mean	Quantity SD	Y-Intercept	R(superscript 2)	Slope	Efficiency	Automatic Ct Threshold	Ct Threshold	Automatic Baseline	Baseline Start	Baseline End	Amp Status	Comments	Cq Conf	MTP	HIGHSD	OUTLIERRG	Tm1	Tm2	Tm3	Tm4
1	A1	FALSE	WT-1	ACTION	UNKNOWN	SYBR	None	23.292	26.1974	3.13637								TRUE	59338	TRUE	3	16	Amp		0.974399	N	Y	N	83.5095
2	A2	FALSE	WT-2	ACTION	UNKNOWN	SYBR	None	22.979	26.1974	3.13637								TRUE	59338	TRUE	3	15	Amp		0.991344	N	Y	N	83.4749
3	A3	FALSE	WT-3	ACTION	UNKNOWN	SYBR	None	26.561	27.4348	0.68712								TRUE	123466	TRUE	3	16	Amp		0.977285	N	Y	N	83.3419
4	A4	FALSE	yellow-y-1	ACTION	UNKNOWN	SYBR	None	23.8685	23.489	0.244003								TRUE	59338	TRUE	3	14	Amp		0.980058	N	N	N	83.6442
5	A5	FALSE	yellow-y-2	ACTION	UNKNOWN	SYBR	None	23.4282	23.489	0.244003								TRUE	59338	TRUE	3	15	Amp		0.975871	N	N	N	83.6442
6	A6	FALSE	yellow-y-3	ACTION	UNKNOWN	SYBR	None	23.4798	23.489	0.244003								TRUE	59338	TRUE	3	14	Amp		0.978827	N	N	N	83.6346
7	B1	FALSE	WT-1	ACTION	UNKNOWN	SYBR	None	23.1481	26.1974	3.13637								TRUE	59338	TRUE	3	14	Amp		0.981638	N	Y	N	83.5095
8	B2	FALSE	WT-2	ACTION	UNKNOWN	SYBR	None	23.3219	26.1974	3.13637								TRUE	59338	TRUE	3	15	Amp		0.970572	N	Y	N	83.6207
9	B3	FALSE	WT-3	ACTION	UNKNOWN	SYBR	None	27.4851	27.4348	0.68712								TRUE	123466	TRUE	3	17	Amp		0.981418	N	Y	N	83.3419
10	B4	FALSE	yellow-y-1	ACTION	UNKNOWN	SYBR	None	23.4358	23.489	0.244003								TRUE	59338	TRUE	3	14	Amp		0.981204	N	N	N	83.4983
11	B5	FALSE	yellow-y-2	ACTION	UNKNOWN	SYBR	None	23.6948	23.489	0.244003								TRUE	59338	TRUE	3	16	Amp		0.97901	N	N	N	83.4983
12	B6	FALSE	yellow-y-3	ACTION	UNKNOWN	SYBR	None	23.3305	23.489	0.244003								TRUE	59338	TRUE	3	14	Amp		0.98198	N	N	N	83.4888
13	C1	FALSE	WT-1	ACTION	UNKNOWN	SYBR	None	22.4546	26.1974	3.13637								TRUE	59338	TRUE	3	15	Amp		0.981381	N	Y	N	83.3635
14	C2	FALSE	WT-2	ACTION	UNKNOWN	SYBR	None	23.2501	26.1974	3.13637								TRUE	59338	TRUE	3	15	Amp		0.973487	N	Y	N	83.4749
15	C3	FALSE	WT-3	ACTION	UNKNOWN	SYBR	None	28.2411	27.4348	0.68712								TRUE	123466	TRUE	3	18	Amp		0.976215	N	Y	N	83.3419
16	C4	FALSE	yellow-y-1	ACTION	UNKNOWN	SYBR	None	23.3319	23.489	0.244003								TRUE	59338	TRUE	3	14	Amp		0.974179	N	N	N	83.3523
17	C5	FALSE	yellow-y-2	ACTION	UNKNOWN	SYBR	None	23.6216	23.489	0.244003								TRUE	59338	TRUE	3	14	Amp		0.974809	N	N	N	83.3523
18	C6	FALSE	yellow-y-3	ACTION	UNKNOWN	SYBR	None	23.3896	23.489	0.244003								TRUE	59338	TRUE	3	14	Amp		0.981297	N	N	N	83.4888
19	D1	FALSE	WT-1	ACTION	UNKNOWN	SYBR	None	23.2325	26.1974	3.13637								TRUE	59338	TRUE	3	14	Amp		0.98338	N	Y	N	83.2175
20	D2	FALSE	WT-2	ACTION	UNKNOWN	SYBR	None	22.9259	26.1974	3.13637								TRUE	59338	TRUE	3	15	Amp		0.978264	N	Y	N	83.4749
21	D3	FALSE	WT-3	ACTION	UNKNOWN	SYBR	None	27.4519	27.4348	0.68712								TRUE	123466	TRUE	3	18	Amp		0.977769	N	Y	N	83.3419
22	D4	FALSE	yellow-y-1	ACTION	UNKNOWN	SYBR	None	23.222	23.489	0.244003								TRUE	59338	TRUE	3	14	Amp		0.972787	N	N	N	83.3523
23	D5	FALSE	yellow-y-2	ACTION	UNKNOWN	SYBR	None	23.9259	23.489	0.244003								TRUE	59338	TRUE	3	17	Amp		0.977579	N	N	N	83.3523
24	D6	FALSE	yellow-y-3	ACTION	UNKNOWN	SYBR	None	23.139	23.489	0.244003								TRUE	59338	TRUE	3	14	Amp		0.97747	N	N	N	83.4888
25	E1	FALSE	WT-1	yellow-y	UNKNOWN	SYBR	None	25.5057	25.8503	0.232568								TRUE	53621.3	TRUE	3	16	Amp		0.95376	N	N	Y	82.1954
26	E2	FALSE	WT-2	yellow-y	UNKNOWN	SYBR	None	25.4012	25.8144	0.331794								TRUE	54976.9	TRUE	3	17	Amp		0.961089	N	N	N	82.1626
27	E3	FALSE	WT-3	yellow-y	UNKNOWN	SYBR	None	29.1583	26.1974	3.13637								TRUE	59338	TRUE	3	19	Amp		0.98119	N	Y	N	83.4878
28	E4	FALSE	yellow-y-1	yellow-y	UNKNOWN	SYBR	None	30.0716	29.8579	0.475951								TRUE	47196.5	TRUE	3	21	Amp		0.985177	N	N	N	85.6875
29	E5	FALSE	yellow-y-2	yellow-y	UNKNOWN	SYBR	None	28.7254	29.8579	0.475951								TRUE	47196.5	TRUE	3	18	Amp		0.986478	N	N	N	85.5415
30	E6	FALSE	yellow-y-3	yellow-y	UNKNOWN	SYBR	None	29.756	29.8579	0.475951								TRUE	47196.5	TRUE	3	21	Amp		0.988849	N	N	N	85.823
31	F1	FALSE	WT-1	yellow-y	UNKNOWN	SYBR	None	25.9844	25.8503	0.232568								TRUE	53621.3	TRUE	3	18	Amp		0.96516	N	N	N	82.1954
32	F2	FALSE	WT-2	yellow-y	UNKNOWN	SYBR	None	25.7331	25.8144	0.331794								TRUE	54976.9	TRUE	3	17	Amp		0.961295	N	N	N	82.3084
33	F3	FALSE	WT-3	yellow-y	UNKNOWN	SYBR	None	28.9619	26.1974	3.13637								TRUE	59338	TRUE	3	20	Amp		0.976659	N	Y	N	83.3419
34	F4	FALSE	yellow-y-1	yellow-y	UNKNOWN	SYBR	None	29.5341	29.8579	0.475951								TRUE	47196.5	TRUE	3	19	Amp		0.983856	N	N	N	85.5415
35	F5	FALSE	yellow-y-2	yellow-y	UNKNOWN	SYBR	None	30.0643	29.8579	0.475951								TRUE	47196.5	TRUE	3	22	Amp		0.987131	N	N	N	85.5415
36	F6	FALSE	yellow-y-3	yellow-y	UNKNOWN	SYBR	None	29.6498	29.8579	0.475951								TRUE	47196.5	TRUE	3	22	Amp		0.99044	N	N	N	85.823
37	G1	FALSE	WT-1	yellow-y	UNKNOWN	SYBR	None	25.9141	25.8503	0.232568								TRUE	53621.3	TRUE	3	17	Amp		0.96557	N	N	N	82.1954
38	G2	FALSE	WT-2	yellow-y	UNKNOWN	SYBR	None	25.9375	25.8144	0.331794								TRUE	54976.9	TRUE	3	16	Amp		0.959467	N	N	N	82.1626
39	G3	FALSE	WT-3	yellow-y	UNKNOWN	SYBR	None	29.3706	26.1974	3.13637								TRUE	59338	TRUE	3	20	Amp		0.981387	N	Y	N	83.3419
40	G4	FALSE	yellow-y-1	yellow-y	UNKNOWN	SYBR	None	29.5217	29.8579	0.475951								TRUE	47196.5	TRUE	3	22	Amp		0.987102	N	N	N	85.5415
41	G5	FALSE	yellow-y-2	yellow-y	UNKNOWN	SYBR	None	30.1493	29.8579	0.475951								TRUE	47196.5	TRUE	3	20	Amp		0.990729	N	N	N	85.5415
42	G6	FALSE	yellow-y-3	yellow-y	UNKNOWN	SYBR	None	29.8188	29.8579	0.475951								TRUE	47196.5	TRUE	3	22	Amp		0.990592	N	N	N	85.823
43	H1	FALSE	WT-1	yellow-y	UNKNOWN	SYBR	None	25.9969	25.8503	0.232568								TRUE	53621.3	TRUE	3	17	Amp		0.974881	N	N	N	82.1954
44	H2	FALSE	WT-2	yellow-y	UNKNOWN	SYBR	None	26.1856	25.8144	0.331794								TRUE	54976.9	TRUE	3	17	Amp		0.963064	N	N	N	82.1626
45	H3	FALSE	WT-3	yellow-y	UNKNOWN	SYBR	None	29.3598	26.1974	3.13637								TRUE	59338	TRUE	3	21	Amp		0.981197	N	Y	N	83.196
46	H4	FALSE	yellow-y-1	yellow-y	UNKNOWN	SYBR	None	30.1149	29.8579	0.475951								TRUE	47196.5	TRUE	3	22	Amp		0.981473	N	N	N	85.5415
47	H5	FALSE	yellow-y-2	yellow-y	UNKNOWN	SYBR	None	30.5105	29.8579	0.475951								TRUE	47196.5	TRUE	3	22	Amp		0.989353	N	N	N	85.6875
48	H6	FALSE	yellow-y-3	yellow-y	UNKNOWN	SYBR	None	30.3784	29.8579	0.475951								TRUE	47196.5	TRUE	3	23	Amp		0.978123	N	N	N	85.823
